# Supplementary material for: Antennal Sensilla Morphology and Flagellomere Addition in Nymphs and Adults of Hierodula patellifera Serville, 1839 (Mantodea: Mantidae)
Source: Insects. 2025 Jun 24;16(7):655. doi: 10.3390/insects16070655 (PMC12295877; doi:10.3390/insects16070655)
Supplement: Supplementary file 1 [file insects-16-00655-s001.zip]

Archive with 1 entries (1 files):
- insects-3617144-supplementary.pdf
